# Supplementary material for: Cascading One-Pot Synthesis of Biodegradable Uronic Acid-Based Surfactants from Oligoalginates, Semi-Refined Alginates, and Crude Brown Seaweeds
Source: Molecules. 2023 Jul 4;28(13):5201. doi: 10.3390/molecules28135201 (PMC10343331; doi:10.3390/molecules28135201)
Supplement: Supplementary file 1 [file molecules-28-05201-s001.zip]

Archive with 1 entries (1 files):
- molecules-2448928-supplementary.pdf
